# Supplementary material for: Effective therapeutic strategies against Pseudomonas aeruginosa and Burkholderia Cepacia complex infections
Source: Sci Rep. 2025 Nov 23;15:41462. doi: 10.1038/s41598-025-26712-8 (PMC12644862; doi:10.1038/s41598-025-26712-8)
Supplement: Supplementary file 1 — Supplementary Material 1 [file 41598_2025_26712_MOESM1_ESM.xlsx]

## Sheet: Supplementary Table 1
Supplementary Table 1. Composition of PCR mixture (25 µl)
Components	Volume (µL)
Thermo Scientific DreamTaq Green PCR Master Mix (2X)	12.5
Forward primer BCR1 (10 pmol/µL)	1
Reverse primer BCR2 (10 pmole/µL)	1
Template DNA	1
Nuclease free water	9.5
Total volume	25

## Sheet: Supplementary Table 2
Supplementary Table 2: Heatmap represents phenotypic, genotypic and antimicrobial susceptibility testing results for each clinical isolate tested in addition to the standard strains.
Isolate Code	VITEK Results	Growth on Cetrimide agar	Growth on BCSA	PCR of recA gene	CST MIC (µg/ml)	LVX MIC (µg/ml)	TZP MIC (µg/ml)	MI IZD (mm)	MRP IZD (mm)	COT IZD (mm)	CAZ IZD (mm)	CN IZD (mm)
PAO1	Pseudomonas aeruginosa	Pos.	Neg.	Neg.	<0.25	0.25	4	10	24	20	30	22
BAA/245	Burkholderia cepacia complex	Neg.	Pos. heavy growth	Pos.	>128	8	128	15	25	26	6	6
Br 1	Burkholderia species	Neg.	Pos. heavy growth	Neg.	>128	<0.25	32	24	37	42	6	20
Br 2	Burkholderia species	Pos.	Pos. heavy growth	Neg.	2	<0.25	>128	27	14	40	6	6
Br 3	Burkholderia cepacia complex	Pos.	Pos. heavy growth	Neg.	>128	<0.25	>128	27	10	42	6	6
Br 4	Burkholderia species	Neg.	Pos. heavy growth	Neg.	>128	<0.25	32	33	40	50	6	16
Br 5	Burkholderia cepacia complex	Pos.	Pos. heavy growth	Pos.	>128	>128	<0.25	23	38	34	18	6
Br 6	Burkholderia cepacia complex	Neg.	Pos. heavy growth	Neg.	>128	>128	16	6	21	6	6	10
Br7	Burkholderia cepacia complex	Pos.	Pos. heavy growth	Neg.	>128	1	<0.25	22	32	34	12	6
Br8	Burkholderia cepacia complex	Pos.	Pos. heavy growth	Pos.	>128	>128	<0.25	22	27	30	16	6
Br9	Burkholderia cepacia complex	Pos.	Pos. heavy growth	Pos.	>128	1	<0.25	23	30	25	6	6
Br10	Burkholderia cepacia complex	Pos.	Pos. heavy growth	Pos.	>128	<0.25	<0.25	26	32	23	6	17
Br11	Burkholderia cepacia complex	Pos.	Pos. heavy growth	Neg.	<0.25	<0.25	<0.25	12	38	20	18	19
Br12	Burkholderia cepacia complex	Pos.	Pos. heavy growth	Neg.	<0.25	<0.25	64	26	32	36	20	6
Ps 1	Pseudomonas aeruginosa	Pos.	Pos. heavy growth	Neg.	>128	<0.25	<0.25	12	32	32	22	15
Ps 2	Pseudomonas aeruginosa	Pos.	Pos. heavy growth	Neg.	1	>128	>128	6	6	6	6	6
Ps 3	Pseudomonas aeruginosa	Pos.	Pos. heavy growth	Neg.	>128	<0.25	<0.25	14	33	31	22	15
Ps 4	Pseudomonas aeruginosa	Pos.	Pos. heavy growth	Neg.	>128	<0.25	<0.25	14	27	32	24	16
Ps 5	Pseudomonas aeruginosa	Pos.	Pos. heavy growth	Neg.	2	>128	4	16	30	32	30	18
Ps 6	Pseudomonas aeruginosa	Pos.	Pos. light growth	Neg.	4	<0.25	16	10	38	30	30	22
Ps 7	Pseudomonas aeruginosa	Pos.	Pos. heavy growth	Neg.	1	>128	16	11	20	6	30	15
Ps 8	Pseudomonas aeruginosa	Pos.	Pos. heavy growth	Neg.	>128	<0.25	<0.25	10	34	26	22	16
Ps 9	Pseudomonas aeruginosa	Pos.	Pos. heavy growth	Neg.	1	>128	32	14	38	26	30	16
Ps 10	Pseudomonas aeruginosa	Pos.	Pos. heavy growth	Neg.	4	>128	2	6	32	30	30	17
Ps 11	Pseudomonas aeruginosa	Pos.	Neg.	Neg.	>128	<0.25	<0.25	6	30	32	20	15
Ps 12	Pseudomonas aeruginosa	Pos.	Pos. heavy growth	Neg.	1	<0.25	<0.25	16	38	30	34	22
Ps 13	Pseudomonas aeruginosa	Pos.	Pos. heavy growth	Neg.	2	<0.25	16	14	40	32	28	20
Ps 14	Pseudomonas aeruginosa	Pos.	Neg.	Neg.	<0.25	<0.25	<0.25	23	15	26	26	24
Ps 15	Pseudomonas aeruginosa	Pos.	Neg.	Neg.	2	<0.25	<0.25	16	38	30	34	22
Ps 16	Pseudomonas aeruginosa	Pos.	Pos. light growth	Neg.	>128	<0.25	<0.25	6	28	30	22	16
Ps 17	Pseudomonas aeruginosa	Pos.	Pos. light growth	Neg.	1	0.5	2	13	26	8	6	8
Ps 18	Pseudomonas aeruginosa	Pos.	Pos. light growth	Neg.	1	<0.25	8	16	21	28	26	20
Ps 19	Pseudomonas aeruginosa	Pos.	Pos. light growth	Neg.	1	<0.25	2	12	24	28	28	20
Ps 20	Pseudomonas aeruginosa	Pos.	Pos. light growth	Neg.	1	<0.25	2	12	23	20	24	18
Ps 21	Pseudomonas aeruginosa	Pos.	Pos. light growth	Neg.	1	<0.25	2	15	36	22	30	20
Ps 22	Pseudomonas aeruginosa	Pos.	Pos. heavy growth	Neg.	0.5	<0.25	2	11	13	22	10	20
Ps 23	Pseudomonas aeruginosa	Pos.	Neg.	Neg.	>128	<0.25	<0.25	6	26	30	24	17
Ps 24	Pseudomonas aeruginosa	Pos.	Pos. light growth	Neg.	1	<0.25	4	11	40	29	34	22
Ps 25	Pseudomonas aeruginosa	Pos.	Neg.	Neg.	2	<0.25	2	6	28	29	22	16
Ps 26	Pseudomonas aeruginosa	Pos.	Pos. light growth	Neg.	>128	<0.25	<0.25	6	40	26	30	16
Ps 27	Pseudomonas aeruginosa	Pos.	Neg.	Neg.	1	<0.25	4	16	34	28	30	20
Ps 28	Pseudomonas aeruginosa	Pos.	Pos. light growth	Neg.	128	<0.25	<0.25	12	36	34	30	16
Ps 29	Pseudomonas aeruginosa	Pos.	Pos. heavy growth	Neg.	0.5	>128	2	20	42	6	40	20
Ps 30	Pseudomonas aeruginosa	Pos.	Pos. heavy growth	Neg.	0.25	<0.25	2	13	40	22	32	20
Ps 31	Pseudomonas aeruginosa	Pos.	Pos. light growth	Neg.	1	>128	32	9	12	6	32	6
Ps 32	Pseudomonas aeruginosa	Pos.	Pos. light growth	Neg.	0.5	2	64	14	36	13	22	18
Ps 33	Pseudomonas aeruginosa	Pos.	Pos. light growth	Neg.	0.5	<0.25	>128	20	6	42	6	18
Ps 34	Pseudomonas aeruginosa	Pos.	Pos. heavy growth	Neg.	<0.25	64	16	6	6	16	15	9
Ps 35	Pseudomonas aeruginosa	Pos.	Neg.	Neg.	<0.25	>128	8	6	6	6	6	6
Ps 36	Pseudomonas aeruginosa	Pos.	Pos. light growth	Neg.	0.5	8	>128	17	30	32	23	20
Ps 37	Pseudomonas aeruginosa	Pos.	Pos. light growth	Neg.	1	>128	4	12	6	6	6	6
Ps 38	Pseudomonas aeruginosa	Pos.	Pos. light growth	Neg.	4	<0.25	>128	30	6	42	25	6
Ps 39	Pseudomonas aeruginosa	Pos.	Neg.	Neg.	<0.25	0.5	>128	20	42	35	40	20
Ps 40	Pseudomonas aeruginosa	Pos.	Neg.	Neg.	1	>128	16	6	6	6	6	6
Ps 41	Pseudomonas aeruginosa	Pos.	Pos. light growth	Neg.	0.5	<0.25	<0.25	14	29	19	15	17
Ps 42	Pseudomonas aeruginosa	Pos.	Neg.	Neg.	0.5	16	4	6	25	6	9	6
Ps 43	Pseudomonas aeruginosa	Pos.	Pos. light growth	Neg.	2	>128	2	9	6	6	6	6
Ps 44	Pseudomonas aeruginosa	Pos.	Pos. heavy growth	Neg.	0.5	1	4	10	20	6	7	6
Ps 45	Pseudomonas aeruginosa	Pos.	Pos. light growth	Neg.	0.5	>128	>128	9	6	6	6	6
Ps 46	Pseudomonas aeruginosa	Pos.	Pos. light growth	Neg.	0.5	>128	32	10	6	6	6	6
Ps 47	Pseudomonas aeruginosa	Pos.	Pos. light growth	Neg.	0.5	<0.25	<0.25	15	40	20	20	20
Ps 48	Pseudomonas aeruginosa	Pos.	Pos. heavy growth	Neg.	1	>128	>128	8	6	6	6	6
Ps 49	Pseudomonas aeruginosa	Pos.	Pos. light growth	Neg.	0.5	>128	16	15	6	6	6	6
Ps 50	Pseudomonas aeruginosa	Pos.	Pos. heavy growth	Neg.	1	>128	8	6	6	6	6	6
Ps 51	Pseudomonas aeruginosa	Pos.	Pos. heavy growth	Neg.	1	>128	32	6	25	6	10	6
Ps 52	Pseudomonas aeruginosa	Pos.	Pos. heavy growth	Neg.	1	>128	4	6	6	6	6	6
Ps 53	Pseudomonas aeruginosa	Pos.	Pos. light growth	Neg.	1	>128	4	8	6	6	6	6
Ps 54	Pseudomonas aeruginosa	Pos.	Pos. light growth	Neg.	1	<0.25	2	6	34	14	30	20
Ps 55	Pseudomonas aeruginosa	Pos.	Pos. heavy growth	Neg.	0.5	>128	16	10	6	6	6	6
Ps 56	Pseudomonas aeruginosa	Pos.	Pos. light growth	Neg.	0.5	>128	8	6	29	6	6	6
Ps 57	Pseudomonas aeruginosa	Pos.	Pos. heavy growth	Neg.	<0.25	>128	64	6	6	6	6	6
Ps 58	Pseudomonas aeruginosa	Pos.	Pos. heavy growth	Neg.	<0.25	64	32	6	28	6	9	6
Ps 59	Pseudomonas aeruginosa	Pos.	Pos. heavy growth	Neg.	0.5	>128	128	6	6	6	6	6
Ps 60	Pseudomonas aeruginosa	Pos.	Pos. heavy growth	Neg.	0.5	>128	4	8	6	6	6	6
Ps 61	Pseudomonas aeruginosa	Pos.	Pos. light growth	Neg.	0.5	>128	8	9	6	6	6	6
Ps 62	Pseudomonas aeruginosa	Pos.	Neg.	Neg.	0.5	>128	2	8	6	6	6	6
Ps 63	Pseudomonas aeruginosa	Pos.	Pos. light growth	Neg.	0.5	>128	32	8	6	6	6	6
Ps 64	Pseudomonas aeruginosa	Pos.	Pos. heavy growth	Neg.	<0.25	>128	16	6	6	6	6	6
Ps 65	Pseudomonas aeruginosa	Pos.	Neg.	Neg.	<0.25	>128	8	6	6	6	6	6
Ps 66	Pseudomonas aeruginosa	Pos.	Pos. heavy growth	Neg.	<0.25	>128	2	6	6	6	6	6
Ps 67	Pseudomonas aeruginosa	Pos.	Pos. heavy growth	Neg.	0.5	>128	8	6	29	6	6	6
Ps 68	Pseudomonas aeruginosa	Pos.	Pos. heavy growth	Neg.	<0.25	>128	32	10	6	6	6	6
Ps 69	Pseudomonas aeruginosa	Pos.	Pos. heavy growth	Neg.	<0.25	<0.25	<0.25	6	34	16	30	20
Ps 70	Pseudomonas aeruginosa	Pos.	Pos. light growth	Neg.	0.5	<0.25	<0.25	11	36	19	32	19
Ps 71	Pseudomonas aeruginosa	Pos.	Neg.	Neg.	1	2	<0.25	13	35	20	22	18
Ps 72	Pseudomonas aeruginosa	Pos.	Pos. light growth	Neg.	0.5	<0.25	<0.25	12	32	15	22	22
Ps 73	Pseudomonas aeruginosa	Pos.	Pos. light growth	Neg.	0.5	1	<0.25	12	35	24	21	21
Ps 74	Pseudomonas aeruginosa	Pos.	Pos. heavy growth	Neg.	<0.25	1	<0.25	10	32	6	15	18
Ps 75	Pseudomonas aeruginosa	Pos.	Pos. heavy growth	Neg.	<0.25	>128	>128	13	17	30	17	6
Ps 76	Pseudomonas aeruginosa	Pos.	Pos. heavy growth	Neg.	0.5	>128	4	9	6	6	6	6
Ps 77	Pseudomonas aeruginosa	Pos.	Pos. light growth	Neg.	0.5	<0.25	<0.25	12	36	22	21	14
Ps 78	Pseudomonas aeruginosa	Pos.	Pos. heavy growth	Neg.	0.5	>128	4	8	6	6	6	6
Ps 79	Pseudomonas aeruginosa	Pos.	Pos. light growth	Neg.	0.5	<0.25	>128	21	38	45	12	14
Ps 80	Pseudomonas aeruginosa	Pos.	Pos. heavy growth	Neg.	0.5	4	<0.25	10	30	9	20	20
Ps 81	Pseudomonas aeruginosa	Pos.	Pos. light growth	Neg.	<0.25	0.5	2	13	26	8	6	8
Ps 82	Pseudomonas aeruginosa	Pos.	Pos. light growth	Neg.	<0.25	<0.25	8	16	21	28	26	20
Ps 83	Pseudomonas aeruginosa	Pos.	Pos. light growth	Neg.	<0.25	<0.25	2	12	24	28	28	20
Ps 84	Pseudomonas aeruginosa	Pos.	Pos. light growth	Neg.	<0.25	<0.25	2	12	23	20	24	18
Ps 85	Pseudomonas aeruginosa	Pos.	Pos. heavy growth	Neg.	<0.25	>128	>128	18	6	6	6	6
Ps 86	Pseudomonas aeruginosa	Pos.	Pos. light growth	Neg.	<0.25	<0.25	2	15	36	22	30	20
Ps 87	Pseudomonas aeruginosa	Pos.	Pos. heavy growth	Neg.	<0.25	<0.25	2	11	13	22	10	20
Ps 88	Pseudomonas aeruginosa	Pos.	Neg.	Neg.	<0.25	16	<0.25	9	33	6	6	19
Ps 89	Pseudomonas aeruginosa	Pos.	Neg.	Neg.	<0.25	8	2	8	28	6	6	16
Ps 90	Pseudomonas aeruginosa	Pos.	Pos. light growth	Neg.	2	<0.25	<0.25	18	30	32	30	18
Ps 91	Pseudomonas aeruginosa	Pos.	Pos. heavy growth	Neg.	<0.25	<0.25	2	13	40	22	32	20
Ps 92	Pseudomonas aeruginosa	Pos.	Pos. heavy growth	Neg.	<0.25	>128	>128	13	6	6	6	6
Ps 93	Pseudomonas aeruginosa	Pos.	Pos. light growth	Neg.	<0.25	>128	32	9	12	6	32	6
Ps 94	Pseudomonas aeruginosa	Pos.	Pos. light growth	Neg.	<0.25	2	64	14	36	13	22	18
Ps 95	Pseudomonas aeruginosa	Pos.	Pos. light growth	Neg.	<0.25	<0.25	<0.25	17	30	32	23	20
Ps 96	Pseudomonas aeruginosa	Pos.	Pos. heavy growth	Neg.	<0.25	>128	4	9	6	6	6	15
Ps 97	Pseudomonas aeruginosa	Pos.	Pos. heavy growth	Neg.	<0.25	>128	4	6	6	6	6	15
Ps 98	Pseudomonas aeruginosa	Pos.	Pos. heavy growth	Neg.	<0.25	>128	>128	6	6	6	6	6
*PAO1: Standard strain of Pseudomonas aeroginosa, BAA/245: Standard strain of Burkholderia cenocepacia, BCSA: Burkholderia cepacia selective agar, Pos.: Positive, Neg.: Negative, IZD: Inhibition zone diameter, MIC: Minimum inhibitory concentration, MI: Minocycline, MRP: Meropenem, COT: Cotrimoxazole, CAZ: Ceftazidime, CN: Gentamicin, CST: Colistin, LVX: Levofloxacin, TZP: Piperacillin/Tazobactam.

## Sheet: Supplementary Table 3
Supplementary Table 3: Compared susceptibility pattern of the tested clinical isolates as well as the standard strain of Burkholderia cenocepacia and Pseudomonas aeruginosa
Isolate code	Name of microorganism	Susceptibility pattern
		CST	LVX	TZP	MRP	CN	CN+MRP	CN+TZP	NAC+ LVX	NAC+MRP	MRP+CN+CST	TZP+CN+CST
PAO1	Pseudomonas aeruginosa	S	S	S	S	S	Synergism	Synergism	Synergism	Synergism	Synergism	Synergism
BAA/245	Burkholderia cenocepacia	R	R	R	S	R	Synergism	not synergistic	Synergism	Synergism	Synergism	Synergism
Br 1	Burkholderia species	R	S	I	S	S	not synergistic	Synergism	Synergism	Synergism	Synergism	NT
Br 2	Burkholderia species	I	S	R	R	R	Synergism	Synergism	Synergism	Synergism	NT	NT
Br 3	Burkholderia cepacia complex	R	S	R	R	R	not synergistic	Synergism	Synergism	Synergism	Synergism	NT
Br 4	Burkholderia species	R	S	I	S	S	Synergism	Synergism	Synergism	Synergism	NT	NT
Br 5	Burkholderia cepacia complex	R	R	S	S	R	Synergism	Synergism	Synergism	Synergism	NT	NT
Br 6	Burkholderia cepacia complex	R	R	S	S	R	Synergism	Synergism	Synergism	Synergism	NT	NT
Br 7	Burkholderia cepacia complex	R	S	S	S	R	Synergism	Synergism	Synergism	Synergism	NT	NT
Br 8	Burkholderia cepacia complex	R	R	S	S	R	Synergism	Synergism	Synergism	Synergism	NT	NT
Br 9	Burkholderia cepacia complex	R	S	S	S	R	Synergism	Synergism	Synergism	Synergism	NT	NT
Br 10	Burkholderia cepacia complex	R	S	S	S	S	Synergism	Synergism	Synergism	Synergism	NT	NT
Br 11	Burkholderia cepacia complex	S	S	S	S	S	Synergism	Synergism	Synergism	Synergism	NT	NT
Br 12	Burkholderia cepacia complex	S	S	I	S	R	Synergism	Synergism	Synergism	Synergism	NT	NT
Ps 2	Pseudomonas aeruginosa	S	R	R	R	R	not synergistic	Synergism	Synergism	Synergism	Synergism	NT
Ps 31	Pseudomonas aeruginosa	S	R	I	R	R	not synergistic	Synergism	Synergism	Synergism	Synergism	NT
Ps 33	Pseudomonas aeruginosa	S	S	R	R	S	Synergism	Synergism	Synergism	Synergism	NT	NT
Ps 34	Pseudomonas aeruginosa	S	R	S	R	R	Synergism	Synergism	Synergism	Synergism	NT	NT
Ps 35	Pseudomonas aeruginosa	S	R	S	R	R	not synergistic	not synergistic	Synergism	Synergism	Synergism	Synergism
Ps 37	Pseudomonas aeruginosa	S	R	S	R	R	not synergistic	Synergism	Synergism	Synergism	Synergism	NT
Ps 38	Pseudomonas aeruginosa	R	S	R	R	R	not synergistic	Synergism	Synergism	Synergism	Synergism	NT
Ps 40	Pseudomonas aeruginosa	S	R	S	R	R	not synergistic	not synergistic	Synergism	Synergism	Synergism	Synergism
Ps 42	Pseudomonas aeruginosa	S	R	S	S	R	Synergism	Synergism	Synergism	Synergism	NT	NT
Ps 43	Pseudomonas aeruginosa	I	R	S	R	R	Synergism	Synergism	Synergism	Synergism	NT	NT
Ps 45	Pseudomonas aeruginosa	S	R	R	R	R	not synergistic	not synergistic	Synergism	Synergism	Synergism	Synergism
Ps 46	Pseudomonas aeruginosa	S	R	I	R	R	Synergism	Synergism	Synergism	Synergism	NT	NT
Ps 48	Pseudomonas aeruginosa	S	R	R	R	R	not synergistic	not synergistic	Synergism	Synergism	Synergism	Synergism
Ps 49	Pseudomonas aeruginosa	S	R	S	R	R	not synergistic	Synergism	Synergism	Synergism	Synergism	NT
Ps 50	Pseudomonas aeruginosa	S	R	S	R	R	not synergistic	Synergism	Synergism	Synergism	not synergistic	NT
Ps 51	Pseudomonas aeruginosa	S	R	I	S	R	Synergism	Synergism	Synergism	Synergism	NT	NT
Ps 52	Pseudomonas aeruginosa	S	R	S	R	R	not synergistic	Synergism	Synergism	Synergism	Synergism	NT
Ps 53	Pseudomonas aeruginosa	S	R	S	R	R	not synergistic	Synergism	Synergism	Synergism	Synergism	NT
Ps 55	Pseudomonas aeruginosa	S	R	S	R	R	not synergistic	Synergism	Synergism	Synergism	Synergism	NT
Ps 56	Pseudomonas aeruginosa	S	R	S	S	R	Synergism	Synergism	Synergism	Synergism	NT	NT
Ps 57	Pseudomonas aeruginosa	S	R	I	R	R	not synergistic	Synergism	Synergism	Synergism	Synergism	NT
Ps 58	Pseudomonas aeruginosa	S	R	I	S	R	Synergism	Synergism	Synergism	Synergism	NT	NT
Ps 59	Pseudomonas aeruginosa	S	R	R	R	R	not synergistic	Synergism	Synergism	Synergism	Synergism	NT
Ps 60	Pseudomonas aeruginosa	S	R	S	R	R	not synergistic	Synergism	Synergism	Synergism	Synergism	NT
Ps 61	Pseudomonas aeruginosa	S	R	S	R	R	not synergistic	Synergism	Synergism	Synergism	Synergism	NT
Ps 62	Pseudomonas aeruginosa	S	R	S	R	R	not synergistic	Synergism	Synergism	Synergism	Synergism	NT
Ps 63	Pseudomonas aeruginosa	S	R	I	R	R	not synergistic	not synergistic	Synergism	Synergism	Synergism	Synergism
Ps 64	Pseudomonas aeruginosa	S	R	S	R	R	not synergistic	Synergism	Synergism	Synergism	Synergism	NT
Ps 65	Pseudomonas aeruginosa	S	R	S	R	R	not synergistic	Synergism	Synergism	Synergism	Synergism	NT
Ps 66	Pseudomonas aeruginosa	S	R	S	R	R	not synergistic	Synergism	Synergism	Synergism	Synergism	NT
Ps 67	Pseudomonas aeruginosa	S	R	S	S	R	Synergism	Synergism	Synergism	Synergism	NT	NT
Ps 68	Pseudomonas aeruginosa	S	R	I	R	R	not synergistic	Synergism	Synergism	Synergism	Synergism	NT
Ps 75	Pseudomonas aeruginosa	S	R	R	I	R	not synergistic	Synergism	Synergism	Synergism	Synergism	NT
Ps 76	Pseudomonas aeruginosa	S	R	S	R	R	not synergistic	Synergism	Synergism	Synergism	Synergism	NT
Ps 78	Pseudomonas aeruginosa	S	R	S	R	R	not synergistic	Synergism	Synergism	Synergism	Synergism	NT
Ps 85	Pseudomonas aeruginosa	S	R	R	R	R	not synergistic	Synergism	Synergism	Synergism	Synergism	NT
Ps 92	Pseudomonas aeruginosa	S	R	R	R	R	not synergistic	Synergism	Synergism	Synergism	Synergism	NT
Ps 93	Pseudomonas aeruginosa	S	R	I	R	R	not synergistic	Synergism	Synergism	Synergism	Synergism	NT
Ps 96	Pseudomonas aeruginosa	S	R	S	R	S	Synergism	Synergism	Synergism	Synergism	NT	NT
Ps 97	Pseudomonas aeruginosa	S	R	S	R	S	Synergism	Synergism	Synergism	Synergism	NT	NT
Ps 98	Pseudomonas aeruginosa	S	R	R	R	R	not synergistic	Synergism	Synergism	Synergism	not synergistic	NT
*CST: Colistin, LVX.: Levofloxacin, MRP: Meropenem, CN: Gentamicin, NAC: N-acetyl cysteine, TZP: Piperacillin/tazobactam, Susc.: Susceptibility, NT: Not tested, S: Sensitive, I: Intermediate-resistant, R: Resistant, PAO1: standard Pseudomonas aeruginosa, BAA/245: standard Burkholderia cenocepacia.
